# Supplementary material for: Resveratrol Mitigates Oxygen and Glucose Deprivation-Induced Inflammation, NLRP3 Inflammasome, and Oxidative Stress in 3D Neuronal Culture
Source: Int J Mol Sci. 2022 Oct 2;23(19):11678. doi: 10.3390/ijms231911678 (PMC9570351; doi:10.3390/ijms231911678)
Supplement: Supplementary file 1 [file ijms-23-11678-s001.zip]

Archive with 1 entries (1 files):
- ijms-1905443-supplementary.pdf
